# Supplementary material for: Developing a Reliable Welfare Assessment Tool for Captive Hibernatory Bear Species
Source: Animals (Basel). 2021 Oct 29;11(11):3090. doi: 10.3390/ani11113090 (PMC8614556; doi:10.3390/ani11113090)
Supplement: Supplementary file 1 [file animals-11-03090-s001.zip]

Archive with 2 entries (2 files):
- File_S1_Supplementary_Material.pdf
- File_S2_Supplementary_Material.pdf
